# Supplementary material for: Diversity Patterns of Dung Beetles along a Mediterranean Elevational Gradient
Source: Insects. 2021 Aug 31;12(9):781. doi: 10.3390/insects12090781 (PMC8466803; doi:10.3390/insects12090781)
Supplement: Supplementary file 1 [file insects-12-00781-s001.zip]

Archive with 1 entries (1 files):
- insects-1342676-supplementary.pdf
